# Supplementary material for: A Risk–Benefit Analysis of First Nation’s Traditional Smoked Fish Processing
Source: Foods. 2022 Dec 26;12(1):111. doi: 10.3390/foods12010111 (PMC9818569; doi:10.3390/foods12010111)
Supplement: Supplementary file 1 [file foods-12-00111-s001.zip]

Archive with 1 entries (1 files):
- foods-2060351-supplementary.pdf
